# Supplementary material for: The First Complete Mitochondrial Genomes for the Genus Dianema (Siluriformes: Callichthyidae): Dianema longibarbis and D. urostriatum
Source: Genes (Basel). 2025 Mar 20;16(3):355. doi: 10.3390/genes16030355 (PMC11941792; doi:10.3390/genes16030355)
Supplement: Supplementary file 1 [file genes-16-00355-s001.zip]

Archive with 1 entries (1 files):
- genes-3533085-supplementary.pdf
